# Supplementary material for: Nanoparticles for Synergistic Delivery of Curcumin and Quercetin Based on Zein and Sodium Caseinate: Preparation, Characterization, and Intestinal Absorption
Source: Foods. 2026 Jan 8;15(2):225. doi: 10.3390/foods15020225 (PMC12839586; doi:10.3390/foods15020225)
Supplement: Supplementary file 1 [file foods-15-00225-s001.zip]

Archive with 1 entries (1 files):
- foods-4050183-supplementary.pdf
